# Supplementary material for: The anatomy of abscission zones is diverse among grass species
Source: Am J Bot. 2020 Mar 23;107(4):549–61. doi: 10.1002/ajb2.1454 (PMC7217018; doi:10.1002/ajb2.1454)
Supplement: Supplementary file 2 — APPENDIX S2. Species used and their morphological characters. [file AJB2-107-549-s002.xlsx]

## Sheet: Supp Table 1
Yu et al.—American Journal of Botany 2020—Appendix S2
Appendix S2. Species used and their morphological characters. Column 2 lists the taxa studied here, and column 1 lists the most closely related taxon from the phylogenetic tree of Saarela et al. (2018). Voucher: ISC, Ada Hayden Herbarium of Iowa State University; MO, Missouri Botanical Garden Herbarium. AZ position_code: 1, in the rachilla; 2, other positions but not in the rachilla (in the pedic…
Taxa in the original phylogenetic tree	Taxa in this study	Voucher	AZ position_code	Cell size_code	Cell wall_code	AZ position	Cell wall
Streptochaeta spicata	Streptochaeta angustifolia	L.G.Clark 1304 (ISC)	2	1	2	pedicel	G
Pharus latifolius	Pharus latifolius	1997-3532 (MO)	1	2	2	rachilla	M
Diheteropogon amplectans var. catangensis	Andropogon gerardi	Kellogg 1272 (MO)	2	1	1	rachis or branch	GM
Zea mays subsp. mays	Zea mays subsp. parviglumis	PI 384071	2	1	1	rachis or branch	GM
Setaria viridis	Setaria viridis	ME34	2	1	2	pedicel	G
Chasmanthium sessiliflorum	Chasmanthium latifolium	Yu 1 (MO)	1	1	1	rachilla	MGM
Sporobolus heterolepis	Sporobolus heterolepis	Yu 2 (MO)	1	1	1	rachilla	GM
Bouteloua curtipendula	Bouteloua curtipendula	Yu 3 (MO)	2	2	2	rachis or branch	G
Eragrostis tef	Eragrostis tef	PI 524434	2	2	2	above palea	G
Oryza sativa subsp. indica	Oryza sativa subsp. indica	Thurber et al. (2010)	1	1	1	rachilla	MGM
Lithachne pauciflora	Lithachne pauciflora	1994-1620 (MO)	1	1	2	rachilla	G
Brachypodium distachyon	Brachypodium distachyon	Bd21-0	1	1	1	rachilla	GMG
Triticum aestivum subsp. macha	Triticum aestivum subsp. macha	PI 611470	2	2	2	rachis or branch	M
Hordeum vulgare subsp. vulgare	Hordeum vulgare subsp. spontaneum	Pourkheirandish et al. (2015)	2	2	2	rachis or branch	M
Connorochloa tenuis	Elymus sibiricus	Zhao et al. (2017)	1	1	1	rachilla	GMG
Lolium perenne	Lolium perenne	Fu et al. (2018)	1	1	1	rachilla	GMG
Avena sativa	Avena murphyi	PI 657363	1	1	2	rachilla	G
