# Supplementary material for: The anatomy of abscission zones is diverse among grass species
Source: Am J Bot. 2020 Mar 23;107(4):549–61. doi: 10.1002/ajb2.1454 (PMC7217018; doi:10.1002/ajb2.1454)
Supplement: Supplementary file 3 — APPENDIX S3. Values of one‐way ANOVA and Tukey's HSD (honestly significant difference) tests of cell area in, above, and below the AZ. [file AJB2-107-549-s003.xlsx]

## Sheet: Supp Table 1
Yu et al.—American Journal of Botany 2020—Appendix S3
Appendix S3. Values of one-way ANOVA and Tukey’s HSD (honestly significant difference) tests of cell area in, above, and below the AZ. One-way ANOVA was performed using the cells in each of the three positions. Pairwise comparisons were performed with Tukey’s HSD between the cells in the AZ vs. above the AZ, and the cells in the AZ vs. below the AZ.
Taxa in this study	One-way ANOVA				Tukey's HSD test
	df cell position	df residuals	F value	p value	p value adjust (AZ vs. Above the AZ)	p value adjust (AZ vs. below the AZ)
Streptochaeta angustifolia	2	169	46.93	<2E-16	3.7e-08	<2E-16
Pharus latifolius	2	142	0.831	0.438	0.413816	0.751431
Andropogon gerardi	2	153	85.15	<2E-16	0.0048869	<2E-16
Zea mays subsp. parviglumis	2	235	67.22	<2E-16	3.79731e-09	1.04361e-14
Setaria viridis	2	136	11.83	1.84e-05	0.98	8.81284e-05
Chasmanthium latifolium	2	145	43.29	1.81e-15	3.30846e-14	0.00014855
Sporobolus heterolepis	2	122	29.71	3.07e-11	0.00568241	1.41043e-11
Bouteloua curtipendula	2	177	3.53	0.0314	0.0375841	0.991091
Eragrostis tef	2	93	0.526	0.593	0.768269	0.95738
Oryza sativa subsp. indica	2	191	75.67	<2E-16	1.02775e-08	<2E-16
Lithachne pauciflora	2	226	207.5	<2E-16	<2E-16	<2E-16
Brachypodium distachyon	2	203	83.8	<2E-16	<2E-16	<2E-16
Triticum aestivum subsp. macha	2	119	0.082	0.921	0.914133	0.990912
Avena murphyi	2	178	28.94	1.31e-11	1.11364e-06	7.92755e-11
