# Supplementary material for: The anatomy of abscission zones is diverse among grass species
Source: Am J Bot. 2020 Mar 23;107(4):549–61. doi: 10.1002/ajb2.1454 (PMC7217018; doi:10.1002/ajb2.1454)
Supplement: Supplementary file 6 — APPENDIX S6. Values of Pagel's binary character correlation test using both all‐rates‐different (ARD) model and the equal‐rates (ER) model. [file AJB2-107-549-s006.xlsx]

## Sheet: Supp Table 1
Yu et al.—American Journal of Botany 2020—Appendix S6
Appendix S6. Values of Pagel’s binary character correlation test using both all-rates-different (ARD) model and the equal-rates (ER) model.
Comparisons	ARD substitution model		ER substitution model
	Likelihood-ratio	p value	Likelihood-ratio	p value
AZ position vs. cell size	3.23038	0.52	1.26619e-07	1
AZ position vs. cell wall composition	3.05503	0.54866	-1.33455e-07	1
Cell size vs. cell wall composition	8.21813	0.0839069	9.20583	0.0100226
